# Supplementary material for: Breathing Reserve and Lung Function in Female Elite Runners
Source: Sports (Basel). 2025 Jul 14;13(7):231. doi: 10.3390/sports13070231 (PMC12299564; doi:10.3390/sports13070231)
Supplement: Supplementary file 1 [file sports-13-00231-s001.zip]

Archive with 1 entries (1 files):
- sports-3724160-supplementary.csv
