# Supplementary material for: Breathing Reserve and Lung Function in Female Elite Runners
Source: Sports (Basel). 2025 Jul 14;13(7):231. doi: 10.3390/sports13070231 (PMC12299564; doi:10.3390/sports13070231)
Supplement: Supplementary file 1 [file sports-13-00231-s001.zip › sports-3724160-supplementary.csv]

	BMI	Fat mass (%)	VO2max (ml/kg/min)	VO2max (L/min)	RER	Training (hrs/wk)	Endurance training (hrs/wk)	VEmax (L/min)	MVV (L/min)	MVV (% of pred)	FEV1 (L)	FEV1 (% of pred)	FVC (L)	FVC (% of pred)	BR(l∙〖min〗^(-1) )	BR(%)	LEAF-Q (total score)
C01	19,4	24,48	50,8	3,2	1,09	5,5	1,5	105,1	170,64	132,6	4,45	116	4,86	111	65,54	38,41	8
C02	23,4	26,42	46	3,5	1,1	2,5	1	129,1	131,06	103,4	4,25	112	4,99	115	1,96	1,5	1
C03	25,4	36,16	45,2	2,9	1,26	2	1	113,5	118,57	106,9	2,54	85	3,54	104	5,07	4,28	0
C04	20,4	25,1	44,9	2,9	1,23	3	1	117,9	166,28	130,7	3,96	105	4,47	104	48,38	29,1	7
C05	22	33,3	45,5	2,7	1,22	0	0	97,5	144,41	123,7	3,57	110	3,93	105	46,91	32,48	3
C05	24,5	32,09	38,7	2,6	1,15	2	0	95,1	100,66	89,4	2,89	92	3,76	105	5,56	5,52	5
C07	22,9	32,27	41,4	3	1,23	1	1	114,8	153,47	125,4	4,13	115	5,23	126	38,67	25,2	8
C08	28,7	33,04	42,1	3,5	1,13	2	0	134,4	146,89	121,1	4,14	118	4,93	123	12,49	8,5	2
C09	20,6	30,47	43,7	2,7	1,08	1	0,5	115,1	175,06	139,8	4,28	117	4,53	109	59,96	34,25	4
C10	20,9	23,51	44,2	3	1,12	3,5	1	111,9	142	111,4	3,96	104	4,53	104	30,1	21,2	3
C11	22,5	28,2	45,2	3	1,16	3,5	1	124,3	158,36	127,4	4,27	119	5,04	122	34,06	21,51	0
C12	20,7	23,68	40,1	2,4	1,09	0	0	101,3	136,49	113,2	3,5	101	4,73	119	35,19	25,78	1
C13	21,8	29,45	44,7	2,7	1,21	0	0	108,7	123,36	103,3	3,39	99	4,11	105	14,66	11,88	3
C14	21	24,28	46,4	2,9	1,14	3	1	136,6	142,95	116,9	4,46	125	5,07	125	6,35	4,44	3
C15	24,5	35,55	34,7	2,6	1,28	4	1,5	117,5	148,91	118,5	3,98	107	5,04	119	31,41	21,09	0
R01	19,1	18,78	66,2	3,7	1,08	10	9	138,3	145,23	120,4	4,3	124	4,72	118	6,93	4,77	7
R02	19,7	15,65	67,9	3,5	1,1	12	10	125,3	123,63	112,4	2,7	90	3,22	94	-1,67	-1,35	9
R03	20,4	19,97	62,6	3,4	1,2	11,5	11	117,9	114,38	104,2	2,97	98	4,03	116	-3,52	-3,08	11
R04	21,4	19,85	64,5	3,9	1,09	12,5	12,5	130	124,03	106,9	3,21	98	4,47	119	-5,97	-4,81	9
R05	18,8	16,49	65,7	3,6	1,11	20	15	134,7	132,11	113,4	3,63	109	4,47	117	-2,59	-1,96	7
R06	19	16,14	66,9	4,1	1,1	12	10	131,5	127,94	101	3,34	89	4,32	100	-3,56	-2,78	7
R07	19,4	16,52	69,7	3,8	1,09	10	9	117	111,88	92,5	3,91	113	4,88	124	-5,12	-4,58	2
R08	19,1	18,89	60,7	3,3	1,07	13	11	122,1	131,41	111,6	3,17	94	3,74	97	9,31	7,08	8
R09	19,3	18,21	62,7	3,8	1,02	11	9	142,4	130,47	101,4	4,08	106	4,85	111	-11,93	-9,14	8
R10	18,4	7,89	64	3,1	1,1	20	18	110,3	116,81	100	3,4	104	3,89	104	6,51	5,57	10
R11	22,2	11,95	65,2	4,2	1,05	15	15	150,9	172,33	146,2	4,03	119	4,84	125	21,43	12,44	3
R12	20	17,11	62,4	3,9	1,18	15	15	135,6	170,96	134,4	4,22	112	4,58	106	35,36	20,68	10
R13	21,2	16,26	64	3,6	1,15	11	7	133,4	148,66	129,8	3,1	97	3,98	109	15,26	10,27	6
R14	20,1	15,59	61,4	3,3	1,14	11	9	127,7	151,61	129,8	4,07	125	5,17	139	23,91	15,77	5
R15	22,4	15,85	60,5	4,4	1,13	8	8	157,1	174,15	133,6	4,57	116	5,4	121	17,05	9,79	4
